# Supplementary material for: Photocleavable Mass-Tagged Oligonucleotide Probes for Multiplexed and Multiomic Tissue Imaging of Targeted Transcripts
Source: J Am Soc Mass Spectrom. 2025 Jul 11;36(8):1621–40. doi: 10.1021/jasms.5c00057 (PMC12333371; doi:10.1021/jasms.5c00057)
Supplement: Supplementary file 2 [file js5c00057_si_002.xlsx]

## Sheet: Supplementary Table S1
Supplementary Table S1. MALDI-IHC PCMT antibody probes
Target	Clone #	Host	Species Reactivity	PC-MT ID	Monoisotopic m/z
AKT (pan)	C67E7	Rabbit	H,M,R,Dm,Mnky	PC-MT-1.16	1426.8
Amyloid-ß42	mOC64	Rabbit	H,M	PC-MT-2.15	1770.87
APP	E3F3P	Rabbit	H,M	PC-MT-1.18	1722.93
GFAP	E4L7M	Rabbit	M,Rat,H	PC-MT-16.00	1011.54
GLUT1 (SLC2A1)	E4S6I	Rabbit	M,Rat,H,Mnky	PC-MT-7.00	856.548
GSK-3ß	D5C5Z	Rabbit	H,M,R,Mnky	PC-MT-1.19	1608.86
Histone H2A.X	D17A3	Rabbit	M,Rat,H,Mnky	PC-MT-Iso1.04	1226.81
Iba-1	E4O4W	Rabbit	H,M,R	PC-MT-7.21	959.574
LC3A	D50G8	Rabbit	H,M,R	PC-MT-10.16	1017.58
MBP (Myelin Basic Protein)	D8X4Q	Rabbit	M,Rat,H	PC-MT-2.05	1365.72
NeuN	D4G4O	Rabbit	M,Rat,H	PC-MT-2.03	1308.7
NF-L (Neurofilament Light)	C28E10	Rabbit	M,Rat,H	PC-MT-7.14	1345.73
Nicastrin	D4F6N	Rabbit	H,M,R,Mnky	PC-MT-11.16	1039.57
pGSK-3ß (S9)	5B3	Rabbit	H,M,R,Mnky	PC-MT-1.20	1737.92
pTau-(pS404) (Phospho Tau)	D2Z4G	Rabbit	M,Rat,H	PC-MT-7.11	1201.68
pTau-(Thr205)	E7D3E	Rabbit	H,M,R	PC-MT-1.23	1747.93
PVALB (Parvalbumin)	E8N2U	Rabbit	M,Rat,H	PC-MT-2.11	1539.78
Rab7	E9O7E	Mouse	H,M,R,Mnky	PC-MT-10.19	980.531
ß3-Tubulin	D65A4	Rabbit	H,M,R	PC-MT-1.28	1717.9
Synapsin I	D12G5	Rabbit	M,Rat,H	PC-MT-2.09	1482.76
α/ß-Synuclein	Syn205	Mouse	H,M,R	PC-MT-1.26	1701.91
SNCA (α-Synuclein)	E4U2F	Rabbit	M,Rat,H	PC-MT-14.01	1045.56
CD163	EPR19518	Rabbit	H,M,R	PC-MT-2.28	1757.87
CD25/IL-2Rα	SP176	Rabbit	H,M	PC-MT-9.07	1148.58
CD44	E7K2Y	Rabbit	M,Rat,H	PC-MT-14.03	1102.58
CD45	EPR20033	Rabbit	H,M	PC-MT-16.16	1169.61
Chromogranin A	EPR22537-249	Rabbit	M,Rat,H	PC-MT-14.14	1477.72
Collagen-1A1 (COL1A1)	E8F4L	Rabbit	M,H	PC-MT-Iso1.06	1234.86
GZMB (Granzyme B)	D6E9W	Rabbit	M,H	PC-MT-11.00	938.521
NCAM1 (CD56)	E7X9M	Rabbit	M,Rat,H	PC-MT-13.00	970.51
NFκB	D14E12	Rabbit	H,M,Rat,Hm,Mnky,Dg	PC-MT-9.01	974.521
PTEN	D4.3	Rabbit	M,Rat,H,Mnky,Dg	PC-MT-14.04	1132.59
ß-Catenin-1	D10A8	Rabbit	H,M,R,Mnky	PC-MT-7.18	863.51
Synaptophysin	D8F6H	Rabbit	M,Rat,H	PC-MT-13.13	1402.67
Vimentin	D21H3	Rabbit	M,Rat,H,Mnky	PC-MT-Iso1.05	1230.84

## Sheet: Supplementary Table S2
Supplementary Table S2. Tentative lipid assignments from the multiomic lipid/MALDI-ISH experiment
Input Mass	Matched Mass	Delta	Name	Formula	Ion	LMSD Examples
253.214	253.217	0.003	FA 16:1	C16H30O2	[M-H]-	https://www.lipidmaps.org/resources/tools/chemdb_ontology?abbrev=FA 16:1
253.214	253.217	0.003	SFE 16:1	C16H30O2	[M-H]-	https://www.lipidmaps.org/resources/tools/chemdb_ontology?abbrev=SFE 16:1
253.214	253.217	0.003	WE 16:1	C16H30O2	[M-H]-	https://www.lipidmaps.org/resources/tools/chemdb_ontology?abbrev=WE 16:1
255.23	255.233	0.0031	FA 16:0	C16H32O2	[M-H]-	https://www.lipidmaps.org/resources/tools/chemdb_ontology?abbrev=FA 16:0
255.23	255.233	0.0031	SFE 16:0	C16H32O2	[M-H]-	https://www.lipidmaps.org/resources/tools/chemdb_ontology?abbrev=SFE 16:0
255.23	255.233	0.0031	WE 16:0	C16H32O2	[M-H]-	https://www.lipidmaps.org/resources/tools/chemdb_ontology?abbrev=WE 16:0
259.24	259.243	0.0032	ST 19:0	C19H32	[M-H]-	https://www.lipidmaps.org/resources/tools/chemdb_ontology?abbrev=ST 19:0
279.23	279.233	0.0034	FA 18:2	C18H32O2	[M-H]-	https://www.lipidmaps.org/resources/tools/chemdb_ontology?abbrev=FA 18:2
279.23	279.233	0.0034	SFE 18:2	C18H32O2	[M-H]-	https://www.lipidmaps.org/resources/tools/chemdb_ontology?abbrev=SFE 18:2
279.23	279.233	0.0034	WE 18:2	C18H32O2	[M-H]-	https://www.lipidmaps.org/resources/tools/chemdb_ontology?abbrev=WE 18:2
281.245	281.249	0.0034	FA 18:1	C18H34O2	[M-H]-	https://www.lipidmaps.org/resources/tools/chemdb_ontology?abbrev=FA 18:1
281.245	281.249	0.0034	SFE 18:1	C18H34O2	[M-H]-	https://www.lipidmaps.org/resources/tools/chemdb_ontology?abbrev=SFE 18:1
283.261	283.264	0.0035	FA 18:0	C18H36O2	[M-H]-	https://www.lipidmaps.org/resources/tools/chemdb_ontology?abbrev=FA 18:0
283.261	283.264	0.0035	SFE 18:0	C18H36O2	[M-H]-	https://www.lipidmaps.org/resources/tools/chemdb_ontology?abbrev=SFE 18:0
283.261	283.264	0.0035	WE 18:0	C18H36O2	[M-H]-	https://www.lipidmaps.org/resources/tools/chemdb_ontology?abbrev=WE 18:0
303.229	303.233	0.0036	FA 20:4	C20H32O2	[M-H]-	https://www.lipidmaps.org/resources/tools/chemdb_ontology?abbrev=FA 20:4
303.229	303.233	0.0036	ST 20:1;O2	C20H32O2	[M-H]-	https://www.lipidmaps.org/resources/tools/chemdb_ontology?abbrev=ST 20:1;O2
309.276	309.28	0.0036	FA 20:1	C20H38O2	[M-H]-	https://www.lipidmaps.org/resources/tools/chemdb_ontology?abbrev=FA 20:1
309.276	309.28	0.0036	SFE 20:1	C20H38O2	[M-H]-	https://www.lipidmaps.org/resources/tools/chemdb_ontology?abbrev=SFE 20:1
309.276	309.28	0.0036	WE 20:1	C20H38O2	[M-H]-	https://www.lipidmaps.org/resources/tools/chemdb_ontology?abbrev=WE 20:1
327.229	327.233	0.0039	FA 22:6	C22H32O2	[M-H]-	https://www.lipidmaps.org/resources/tools/chemdb_ontology?abbrev=FA 22:6
331.26	331.264	0.0039	FA 22:4	C22H36O2	[M-H]-	https://www.lipidmaps.org/resources/tools/chemdb_ontology?abbrev=FA 22:4
331.26	331.264	0.0039	SFE 22:4	C22H36O2	[M-H]-	https://www.lipidmaps.org/resources/tools/chemdb_ontology?abbrev=SFE 22:4
375.226	375.218	0.0084	FA 22:6;O3	C22H32O5	[M-H]-	https://www.lipidmaps.org/resources/tools/chemdb_ontology?abbrev=FA 22:6;O3
375.226	375.218	0.0084	ST 22:3;O5	C22H32O5	[M-H]-	https://www.lipidmaps.org/resources/tools/chemdb_ontology?abbrev=ST 22:3;O5
391.221	391.213	0.0084	FA 22:6;O4	C22H32O6	[M-H]-	https://www.lipidmaps.org/resources/tools/chemdb_ontology?abbrev=FA 22:6;O4
403.257	403.249	0.0083	ST 24:3;O5	C24H36O5	[M-H]-	https://www.lipidmaps.org/resources/tools/chemdb_ontology?abbrev=ST 24:3;O5
409.231	409.236	0.0048	LPA 16:0	C19H39O7P	[M-H]-	https://www.lipidmaps.org/resources/tools/chemdb_ontology?abbrev=LPA 16:0
436.278	436.283	0.0052	LPE O-16:1	C21H44NO6P	[M-H]-	https://www.lipidmaps.org/resources/tools/chemdb_ontology?abbrev=LPE O-16:1
437.262	437.267	0.005	LPA 18:0	C21H43O7P	[M-H]-	https://www.lipidmaps.org/resources/tools/chemdb_ontology?abbrev=LPA 18:0
480.304	480.31	0.0055	LPC 15:0	C23H48NO7P	[M-H]-	https://www.lipidmaps.org/resources/tools/chemdb_ontology?abbrev=LPC 15:0
480.304	480.31	0.0055	LPE 18:0	C23H48NO7P	[M-H]-	https://www.lipidmaps.org/resources/tools/chemdb_ontology?abbrev=LPE 18:0
480.304	480.31	0.0055	LPE O-18:1;O	C23H48NO7P	[M-H]-	https://www.lipidmaps.org/resources/tools/chemdb_ontology?abbrev=LPE O-18:1;O
581.304	581.31	0.0058	PG 21:1;O	C27H51O11P	[M-H]-	https://www.lipidmaps.org/resources/tools/chemdb_ontology?abbrev=PG 21:1;O
599.314	599.32	0.0061	LPI 18:0	C27H53O12P	[M-H]-	https://www.lipidmaps.org/resources/tools/chemdb_ontology?abbrev=LPI 18:0
616.465	616.471	0.0061	CerP 34:1;O2	C34H68NO6P	[M-H]-	https://www.lipidmaps.org/resources/tools/chemdb_ontology?abbrev=CerP 34:1;O2
644.496	644.503	0.0064	CerP 36:1;O2	C36H72NO6P	[M-H]-	https://www.lipidmaps.org/resources/tools/chemdb_ontology?abbrev=CerP 36:1;O2
647.459	647.466	0.0063	PA 32:0	C35H69O8P	[M-H]-	https://www.lipidmaps.org/resources/tools/chemdb_ontology?abbrev=PA 32:0
673.475	673.481	0.0065	PA 34:1	C37H71O8P	[M-H]-	https://www.lipidmaps.org/resources/tools/chemdb_ontology?abbrev=PA 34:1
674.479	674.477	0.0021	PE 31:1	C36H70NO8P	[M-H]-	https://www.lipidmaps.org/resources/tools/chemdb_ontology?abbrev=PE 31:1
675.489	675.497	0.0084	PA 34:0	C37H73O8P	[M-H]-	https://www.lipidmaps.org/resources/tools/chemdb_ontology?abbrev=PA 34:0
687.538	687.545	0.0066	CerPE 36:1;O2	C38H77N2O6P	[M-H]-	https://www.lipidmaps.org/resources/tools/chemdb_ontology?abbrev=CerPE 36:1;O2
687.538	687.533	0.0047	PA O-36:1	C39H77O7P	[M-H]-	https://www.lipidmaps.org/resources/tools/chemdb_ontology?abbrev=PA O-36:1
695.459	695.466	0.0068	PA 36:4	C39H69O8P	[M-H]-	https://www.lipidmaps.org/resources/tools/chemdb_ontology?abbrev=PA 36:4
699.491	699.497	0.0064	PA 36:2	C39H73O8P	[M-H]-	https://www.lipidmaps.org/resources/tools/chemdb_ontology?abbrev=PA 36:2
700.522	700.529	0.0069	PE O-34:2	C39H76NO7P	[M-H]-	https://www.lipidmaps.org/resources/tools/chemdb_ontology?abbrev=PE O-34:2
701.506	701.513	0.0065	PA 36:1	C39H75O8P	[M-H]-	https://www.lipidmaps.org/resources/tools/chemdb_ontology?abbrev=PA 36:1
703.464	703.456	0.0088	PG 31:2	C37H69O10P	[M-H]-	https://www.lipidmaps.org/resources/tools/chemdb_ontology?abbrev=PG 31:2
703.464	703.471	0.0064	PA O-38:7	C41H69O7P	[M-H]-	https://www.lipidmaps.org/resources/tools/chemdb_ontology?abbrev=PA O-38:7
713.554	713.56	0.0065	CerPE 38:2;O2	C40H79N2O6P	[M-H]-	https://www.lipidmaps.org/resources/tools/chemdb_ontology?abbrev=CerPE 38:2;O2
713.554	713.549	0.0047	PA O-38:2	C41H79O7P	[M-H]-	https://www.lipidmaps.org/resources/tools/chemdb_ontology?abbrev=PA O-38:2
715.569	715.576	0.0069	CerPE 38:1;O2	C40H81N2O6P	[M-H]-	https://www.lipidmaps.org/resources/tools/chemdb_ontology?abbrev=CerPE 38:1;O2
715.569	715.565	0.0044	PA O-38:1	C41H81O7P	[M-H]-	https://www.lipidmaps.org/resources/tools/chemdb_ontology?abbrev=PA O-38:1
716.517	716.524	0.0066	PE 34:1	C39H76NO8P	[M-H]-	https://www.lipidmaps.org/resources/tools/chemdb_ontology?abbrev=PE 34:1
718.532	718.539	0.0069	PE 34:0	C39H78NO8P	[M-H]-	https://www.lipidmaps.org/resources/tools/chemdb_ontology?abbrev=PE 34:0
719.459	719.466	0.0066	PA 38:6	C41H69O8P	[M-H]-	https://www.lipidmaps.org/resources/tools/chemdb_ontology?abbrev=PA 38:6
721.474	721.481	0.0073	PA 38:5	C41H71O8P	[M-H]-	https://www.lipidmaps.org/resources/tools/chemdb_ontology?abbrev=PA 38:5
722.506	722.513	0.0071	PE O-36:5	C41H74NO7P	[M-H]-	https://www.lipidmaps.org/resources/tools/chemdb_ontology?abbrev=PE O-36:5
723.491	723.497	0.0061	PA 38:4	C41H73O8P	[M-H]-	https://www.lipidmaps.org/resources/tools/chemdb_ontology?abbrev=PA 38:4
726.538	726.544	0.0066	PE O-36:3	C41H78NO7P	[M-H]-	https://www.lipidmaps.org/resources/tools/chemdb_ontology?abbrev=PE O-36:3
726.574	726.581	0.0071	CerP 42:2;O2	C42H82NO6P	[M-H]-	https://www.lipidmaps.org/resources/tools/chemdb_ontology?abbrev=CerP 42:2;O2
728.552	728.56	0.0079	PE O-36:2	C41H80NO7P	[M-H]-	https://www.lipidmaps.org/resources/tools/chemdb_ontology?abbrev=PE O-36:2
738.501	738.508	0.0068	PE 36:4	C41H74NO8P	[M-H]-	https://www.lipidmaps.org/resources/tools/chemdb_ontology?abbrev=PE 36:4
738.501	738.508	0.0068	PE O-36:5;O	C41H74NO8P	[M-H]-	https://www.lipidmaps.org/resources/tools/chemdb_ontology?abbrev=PE O-36:5;O
742.533	742.539	0.0067	PE 36:2	C41H78NO8P	[M-H]-	https://www.lipidmaps.org/resources/tools/chemdb_ontology?abbrev=PE 36:2
743.6	743.607	0.0074	CerPE 40:1;O2	C42H85N2O6P	[M-H]-	https://www.lipidmaps.org/resources/tools/chemdb_ontology?abbrev=CerPE 40:1;O2
743.6	743.596	0.0039	PA O-40:1	C43H85O7P	[M-H]-	https://www.lipidmaps.org/resources/tools/chemdb_ontology?abbrev=PA O-40:1
744.548	744.555	0.0071	PE 36:1	C41H80NO8P	[M-H]-	https://www.lipidmaps.org/resources/tools/chemdb_ontology?abbrev=PE 36:1
745.475	745.481	0.0067	PA 40:7	C43H71O8P	[M-H]-	https://www.lipidmaps.org/resources/tools/chemdb_ontology?abbrev=PA 40:7
746.506	746.498	0.0083	PS 33:1	C39H74NO10P	[M-H]-	https://www.lipidmaps.org/resources/tools/chemdb_ontology?abbrev=PS 33:1
746.506	746.513	0.0069	PE O-38:7	C43H74NO7P	[M-H]-	https://www.lipidmaps.org/resources/tools/chemdb_ontology?abbrev=PE O-38:7
746.561	746.571	0.0092	PE 36:0	C41H82NO8P	[M-H]-	https://www.lipidmaps.org/resources/tools/chemdb_ontology?abbrev=PE 36:0
747.491	747.497	0.0058	PA 40:6	C43H73O8P	[M-H]-	https://www.lipidmaps.org/resources/tools/chemdb_ontology?abbrev=PA 40:6
748.495	748.492	0.0032	PE 37:6	C42H72NO8P	[M-H]-	https://www.lipidmaps.org/resources/tools/chemdb_ontology?abbrev=PE 37:6
750.537	750.544	0.0076	PE O-38:5	C43H78NO7P	[M-H]-	https://www.lipidmaps.org/resources/tools/chemdb_ontology?abbrev=PE O-38:5
754.568	754.576	0.0071	PE O-38:3	C43H82NO7P	[M-H]-	https://www.lipidmaps.org/resources/tools/chemdb_ontology?abbrev=PE O-38:3
756.583	756.591	0.0083	PE O-38:2	C43H84NO7P	[M-H]-	https://www.lipidmaps.org/resources/tools/chemdb_ontology?abbrev=PE O-38:2
760.506	760.513	0.007	PS 34:1	C40H76NO10P	[M-H]-	https://www.lipidmaps.org/resources/tools/chemdb_ontology?abbrev=PS 34:1
762.501	762.508	0.0069	PE 38:6	C43H74NO8P	[M-H]-	https://www.lipidmaps.org/resources/tools/chemdb_ontology?abbrev=PE 38:6
762.501	762.508	0.0069	PE O-38:7;O	C43H74NO8P	[M-H]-	https://www.lipidmaps.org/resources/tools/chemdb_ontology?abbrev=PE O-38:7;O
764.515	764.524	0.0086	PE 38:5	C43H76NO8P	[M-H]-	https://www.lipidmaps.org/resources/tools/chemdb_ontology?abbrev=PE 38:5
764.515	764.524	0.0086	PE O-38:6;O	C43H76NO8P	[M-H]-	https://www.lipidmaps.org/resources/tools/chemdb_ontology?abbrev=PE O-38:6;O
766.532	766.539	0.0072	PE 38:4	C43H78NO8P	[M-H]-	https://www.lipidmaps.org/resources/tools/chemdb_ontology?abbrev=PE 38:4
766.532	766.539	0.0072	PE O-38:5;O	C43H78NO8P	[M-H]-	https://www.lipidmaps.org/resources/tools/chemdb_ontology?abbrev=PE O-38:5;O
770.563	770.571	0.0073	PE 38:2	C43H82NO8P	[M-H]-	https://www.lipidmaps.org/resources/tools/chemdb_ontology?abbrev=PE 38:2
772.522	772.513	0.0084	PS 35:2	C41H76NO10P	[M-H]-	https://www.lipidmaps.org/resources/tools/chemdb_ontology?abbrev=PS 35:2
772.522	772.529	0.0069	PE O-40:8	C45H76NO7P	[M-H]-	https://www.lipidmaps.org/resources/tools/chemdb_ontology?abbrev=PE O-40:8
772.579	772.586	0.0076	PE 38:1	C43H84NO8P	[M-H]-	https://www.lipidmaps.org/resources/tools/chemdb_ontology?abbrev=PE 38:1
772.579	772.573	0.0053	DGCC 36:5	C46H79NO8	[M-H]-	https://www.lipidmaps.org/resources/tools/chemdb_ontology?abbrev=DGCC 36:5
774.537	774.529	0.0078	PS 35:1	C41H78NO10P	[M-H]-	https://www.lipidmaps.org/resources/tools/chemdb_ontology?abbrev=PS 35:1
774.537	774.544	0.0074	PE O-40:7	C45H78NO7P	[M-H]-	https://www.lipidmaps.org/resources/tools/chemdb_ontology?abbrev=PE O-40:7
775.54	775.549	0.009	PG 36:1	C42H81O10P	[M-H]-	https://www.lipidmaps.org/resources/tools/chemdb_ontology?abbrev=PG 36:1
775.54	775.537	0.0039	MGDG 36:5	C45H76O10	[M-H]-	https://www.lipidmaps.org/resources/tools/chemdb_ontology?abbrev=MGDG 36:5
776.551	776.56	0.0089	PE O-40:6	C45H80NO7P	[M-H]-	https://www.lipidmaps.org/resources/tools/chemdb_ontology?abbrev=PE O-40:6
776.551	776.545	0.0064	PS 35:0	C41H80NO10P	[M-H]-	https://www.lipidmaps.org/resources/tools/chemdb_ontology?abbrev=PS 35:0
778.568	778.576	0.0079	PE O-40:5	C45H82NO7P	[M-H]-	https://www.lipidmaps.org/resources/tools/chemdb_ontology?abbrev=PE O-40:5
786.522	786.529	0.0074	PS 36:2	C42H78NO10P	[M-H]-	https://www.lipidmaps.org/resources/tools/chemdb_ontology?abbrev=PS 36:2
788.535	788.545	0.0092	PS 36:1	C42H80NO10P	[M-H]-	https://www.lipidmaps.org/resources/tools/chemdb_ontology?abbrev=PS 36:1
790.532	790.539	0.0072	PE 40:6	C45H78NO8P	[M-H]-	https://www.lipidmaps.org/resources/tools/chemdb_ontology?abbrev=PE 40:6
790.532	790.539	0.0072	PE O-40:7;O	C45H78NO8P	[M-H]-	https://www.lipidmaps.org/resources/tools/chemdb_ontology?abbrev=PE O-40:7;O
792.546	792.555	0.0093	PE 40:5	C45H80NO8P	[M-H]-	https://www.lipidmaps.org/resources/tools/chemdb_ontology?abbrev=PE 40:5
794.563	794.571	0.0077	PE 40:4	C45H82NO8P	[M-H]-	https://www.lipidmaps.org/resources/tools/chemdb_ontology?abbrev=PE 40:4
798.641	798.646	0.0051	HexCer 40:1;O3	C46H89NO9	[M-H]-	https://www.lipidmaps.org/resources/tools/chemdb_ontology?abbrev=HexCer 40:1;O3
806.49	806.498	0.0073	PS 38:6	C44H74NO10P	[M-H]-	https://www.lipidmaps.org/resources/tools/chemdb_ontology?abbrev=PS 38:6
806.538	806.546	0.0077	SHexCer 36:1;O2	C42H81NO11S	[M-H]-	https://www.lipidmaps.org/resources/tools/chemdb_ontology?abbrev=SHexCer 36:1;O2
806.538	806.534	0.0039	PE 40:6;O	C45H78NO9P	[M-H]-	https://www.lipidmaps.org/resources/tools/chemdb_ontology?abbrev=PE 40:6;O
808.66	808.667	0.0075	HexCer 42:2;O2	C48H91NO8	[M-H]-	https://www.lipidmaps.org/resources/tools/chemdb_ontology?abbrev=HexCer 42:2;O2
809.511	809.519	0.0076	PI 32:0	C41H79O13P	[M-H]-	https://www.lipidmaps.org/resources/tools/chemdb_ontology?abbrev=PI 32:0
810.52	810.529	0.0095	PS 38:4	C44H78NO10P	[M-H]-	https://www.lipidmaps.org/resources/tools/chemdb_ontology?abbrev=PS 38:4
812.655	812.654	0.0007	PE O-42:2	C47H92NO7P	[M-H]-	https://www.lipidmaps.org/resources/tools/chemdb_ontology?abbrev=PE O-42:2
818.563	818.571	0.0077	PE 42:6	C47H82NO8P	[M-H]-	https://www.lipidmaps.org/resources/tools/chemdb_ontology?abbrev=PE 42:6
821.539	821.534	0.0048	PG 40:6	C46H79O10P	[M-H]-	https://www.lipidmaps.org/resources/tools/chemdb_ontology?abbrev=PG 40:6
822.534	822.541	0.0068	SHexCer 36:1;O3	C42H81NO12S	[M-H]-	https://www.lipidmaps.org/resources/tools/chemdb_ontology?abbrev=SHexCer 36:1;O3
822.534	822.529	0.0048	PS 39:5	C45H78NO10P	[M-H]-	https://www.lipidmaps.org/resources/tools/chemdb_ontology?abbrev=PS 39:5
823.544	823.549	0.005	PG 40:5	C46H81O10P	[M-H]-	https://www.lipidmaps.org/resources/tools/chemdb_ontology?abbrev=PG 40:5
824.654	824.662	0.0076	HexCer 36:1;O	C48H91NO9	[M-H]-	https://www.lipidmaps.org/resources/tools/chemdb_ontology?abbrev=HexCer 36:1;O
824.654	824.662	0.0076	HexCer 42:2;O3	C48H91NO9	[M-H]-	https://www.lipidmaps.org/resources/tools/chemdb_ontology?abbrev=HexCer 42:2;O3
826.568	826.56	0.0072	PS 39:3	C45H82NO10P	[M-H]-	https://www.lipidmaps.org/resources/tools/chemdb_ontology?abbrev=PS 39:3
826.669	826.678	0.0084	HexCer 42:1;O3	C48H93NO9	[M-H]-	https://www.lipidmaps.org/resources/tools/chemdb_ontology?abbrev=HexCer 42:1;O3
834.521	834.529	0.0078	PS 40:6	C46H78NO10P	[M-H]-	https://www.lipidmaps.org/resources/tools/chemdb_ontology?abbrev=PS 40:6
834.569	834.577	0.0078	SHexCer 38:1;O2	C44H85NO11S	[M-H]-	https://www.lipidmaps.org/resources/tools/chemdb_ontology?abbrev=SHexCer 38:1;O2
835.525	835.534	0.0089	PI 34:1	C43H81O13P	[M-H]-	https://www.lipidmaps.org/resources/tools/chemdb_ontology?abbrev=PI 34:1
837.542	837.55	0.008	PI 34:0	C43H83O13P	[M-H]-	https://www.lipidmaps.org/resources/tools/chemdb_ontology?abbrev=PI 34:0
850.564	850.572	0.0075	SHexCer 38:1;O3	C44H85NO12S	[M-H]-	https://www.lipidmaps.org/resources/tools/chemdb_ontology?abbrev=SHexCer 38:1;O3
850.564	850.56	0.0041	PS 41:5	C47H82NO10P	[M-H]-	https://www.lipidmaps.org/resources/tools/chemdb_ontology?abbrev=PS 41:5
857.51	857.519	0.0087	PI 36:4	C45H79O13P	[M-H]-	https://www.lipidmaps.org/resources/tools/chemdb_ontology?abbrev=PI 36:4
862.6	862.608	0.0085	SHexCer 40:1;O2	C46H89NO11S	[M-H]-	https://www.lipidmaps.org/resources/tools/chemdb_ontology?abbrev=SHexCer 40:1;O2
876.581	876.576	0.005	PS 43:6	C49H84NO10P	[M-H]-	https://www.lipidmaps.org/resources/tools/chemdb_ontology?abbrev=PS 43:6
878.595	878.603	0.008	SHexCer 40:1;O3	C46H89NO12S	[M-H]-	https://www.lipidmaps.org/resources/tools/chemdb_ontology?abbrev=SHexCer 40:1;O3
881.51	881.519	0.0082	PI 38:6	C47H79O13P	[M-H]-	https://www.lipidmaps.org/resources/tools/chemdb_ontology?abbrev=PI 38:6
883.526	883.534	0.0083	PI 38:5	C47H81O13P	[M-H]-	https://www.lipidmaps.org/resources/tools/chemdb_ontology?abbrev=PI 38:5
885.542	885.55	0.0082	PI 38:4	C47H83O13P	[M-H]-	https://www.lipidmaps.org/resources/tools/chemdb_ontology?abbrev=PI 38:4
888.616	888.624	0.008	SHexCer 42:2;O2	C48H91NO11S	[M-H]-	https://www.lipidmaps.org/resources/tools/chemdb_ontology?abbrev=SHexCer 42:2;O2
891.633	891.633	0.0004	PI O-39:1	C48H93O12P	[M-H]-	https://www.lipidmaps.org/resources/tools/chemdb_ontology?abbrev=PI O-39:1
893.618	893.612	0.0059	PI 38:0	C47H91O13P	[M-H]-	https://www.lipidmaps.org/resources/tools/chemdb_ontology?abbrev=PI 38:0
904.611	904.619	0.0078	SHexCer 42:2;O3	C48H91NO12S	[M-H]-	https://www.lipidmaps.org/resources/tools/chemdb_ontology?abbrev=SHexCer 42:2;O3
906.625	906.635	0.0094	SHexCer 42:1;O3	C48H93NO12S	[M-H]-	https://www.lipidmaps.org/resources/tools/chemdb_ontology?abbrev=SHexCer 42:1;O3
909.542	909.55	0.0084	PI 40:6	C49H83O13P	[M-H]-	https://www.lipidmaps.org/resources/tools/chemdb_ontology?abbrev=PI 40:6
1179.73	1179.74	0.0099	NeuAcHex2Cer 36:1;O2	C59H107N2O21	[M-H]-	https://www.lipidmaps.org/resources/tools/chemdb_ontology?abbrev=NeuAcHex2Cer%2036%3A1%3BO2
1207.76	1207.77	0.009	NeuAcHex2Cer 38:1;O2	C61H111N2O2	[M-H]-	https://www.lipidmaps.org/resources/tools/chemdb_ontology?abbrev=NeuAcHex2Cer%2038%3A1%3BO2
m/z Tolerance 0.01 for [M-H]-
"Search the LIPID MAPS® Structure Database (LMSD) with a mass (m/z) value" at https://www.lipidmaps.org/tools/ms/LMSD_search_mass_options.php

## Sheet: Supplementary Table S3
Supplementary Table S3. Cluster centroid coordinates illustrating the contributions of all 114 multiomic analytes to each cluster of the K-means analysis of the Cerebral Cortex (k=13)
Analytes	1	2	3	4	5	6	7	8	9	10	11	12	13
alpha-Synuclein (T2)	-0.791719	-0.122412	-0.946632	0.55454	0.0128968	-0.272909	-0.313726	-0.100273	-0.295914	0.951139	-0.575983	-0.601878	0.601778
Parvalbumin (T3)	-0.249077	-0.140331	-0.579024	0.0746909	-0.1256	0.491408	0.188043	0.351959	-0.344127	-0.00971301	0.0816333	-0.201412	0.0395756
GFAP (T4)	-0.148655	0.0205676	-1.12202	0.334315	-0.154022	-0.12554	0.220106	0.167504	-0.518611	0.735194	1.50515	-0.569354	0.271575
Cadherin (T5)	0.271199	-0.15704	-0.64453	-0.00488808	-0.146429	0.104125	0.213294	0.145682	-0.301269	0.0781337	0.693997	0.0513572	0.0952972
APP (T6)	-0.662849	-0.256995	-1.03612	0.453895	-0.0344917	0.119705	0.101689	0.150156	-0.394859	0.700449	-0.60501	-0.736091	0.384944
MBP (T7)	-0.878897	-0.289891	-0.928518	0.788549	1.8948	0.956519	-0.371247	0.132297	2.7357	-0.611156	-0.802725	-0.799665	-0.189341
Cathepsin D (T8)	-0.601116	2.08543	-1.18433	0.265322	-0.20423	0.0800459	-0.042692	0.120702	-0.343523	0.377179	-0.4507	-0.470932	0.404296
Tau (T10)	-1.15093	-0.139347	-1.43711	0.499241	-0.114817	0.044252	0.179291	0.128201	-0.539782	0.85707	-0.85797	-0.685566	0.560452
NeuN (T11)	0.0955528	-0.171825	-0.440283	0.0601404	0.0410755	0.0680496	0.165022	0.091262	-0.130168	0.112825	0.307418	-0.127896	0.0379846
Tubulin B3 (T12)	-0.931836	-0.174072	-1.10443	0.352209	-0.248811	0.209697	0.0196517	0.227527	-0.588062	0.727569	-0.705957	-0.649149	0.543561
FA 16:1	-0.304138	0.49854	-2.18288	0.318863	-0.111482	0.0291046	0.34614	0.110753	-0.731816	0.68248	-1.04495	-0.104327	0.452108
FA 16:0	-0.593813	0.574103	-1.61931	-0.448803	-1.22701	-0.0813386	1.12366	0.450204	-2.73259	0.69161	-0.00327579	0.571983	0.0521837
ST 19:0	1.15827	0.472316	-1.51431	-0.170204	-0.736395	-0.498519	0.284399	0.0249533	-1.26127	0.73085	-0.623042	0.486179	0.322382
FA 18:2	4.6005	-0.33962	-0.301207	-0.239322	-0.307164	0.00744929	0.271898	0.0751322	-0.617313	0.000564808	0.479486	-0.214773	-0.172995
FA 18:1	-0.219829	-0.148386	-2.50356	0.0728025	0.487135	0.940661	0.756285	0.667049	0.932581	0.0229498	-0.982808	-0.145482	-0.296819
FA 18:0	0.768825	0.0900812	-1.79379	-0.487867	-1.03549	0.0329502	1.0736	0.616832	-1.66462	0.570012	-1.5834	0.443854	-0.141905
FA 20:4	1.47136	0.68145	-2.0372	-0.216761	-0.985952	-0.662023	0.347663	-0.00362504	-1.66211	0.993708	-0.839266	0.677446	0.445249
FA 20:1	-0.537513	-0.40112	-0.700404	0.440217	1.71669	0.769116	-0.31305	0.0739981	4.38515	-0.602806	0.258711	-0.658136	-0.383811
FA 22:6	-0.760263	0.0795438	-1.83808	-0.509722	-1.11853	0.115263	1.28984	0.655701	-2.03214	0.56289	-0.641999	0.605221	-0.12006
FA 22:4	-0.176144	0.449287	-2.28611	0.535784	0.0228787	-0.35787	-0.373085	-0.075139	-0.0429836	0.587454	2.63387	0.363165	0.815983
FA 22:6;O3	2.99824	0.122342	-0.211952	-0.386024	-0.588091	-0.554797	0.224525	-0.202972	-0.317962	0.323441	5.06175	0.150155	0.0453684
FA 22:6;O4	-0.156369	0.418938	-1.80857	-0.438126	-1.18194	-0.246001	0.928681	0.304692	-2.37563	0.828018	0.789599	0.709292	0.158806
ST 24:3;O5	0.635841	0.0815454	-0.469153	-0.472297	-0.390035	-0.035091	0.593256	0.433313	0.386616	-0.0287896	-1.09099	0.134624	-0.281377
LPA 16:0	0.0179082	0.839032	-1.59159	-0.469946	-1.13532	-0.235967	0.868562	0.264681	-2.2205	0.721683	0.544665	0.62852	0.109129
LPE O-16:1	1.32792	0.386527	-1.67806	-0.221691	-0.631803	-0.479701	0.414644	-0.118134	-0.695439	0.784029	4.14842	0.458565	0.249927
LPA 18:0	0.614606	0.134119	-1.34079	-0.607316	-1.16819	-0.332482	0.829277	0.347453	-1.54191	0.765995	-1.44954	0.606855	-0.0218333
LPE O-18:1;O	-0.174099	1.09699	-1.69225	-0.475902	-1.21695	-0.185545	0.918286	0.399254	-2.39543	0.69359	-1.28083	0.645787	0.0684717
PG 21:1;O	1.66678	1.09659	-1.27978	-0.347331	-1.11369	-0.377649	0.553993	0.232416	-1.66209	0.741645	3.1887	0.151593	0.136207
LPI 18:0	1.15334	2.35393	-1.01144	-0.3896	-1.16706	-0.38217	0.436663	0.153667	-1.67219	0.744868	1.34333	-0.0435367	0.15974
CerP 34:1;O2	4.71428	-0.150749	0.427915	-0.199859	-0.306153	-0.40904	-0.200928	-0.271568	-0.420472	-0.0670854	3.38986	0.0536485	-0.0732047
CerP 36:1;O2	-0.560768	-0.310438	-1.26559	-0.100663	-0.999492	-0.900276	-0.0809885	-0.287128	-1.86045	0.952101	-1.50718	1.12779	0.844545
PA 32:0	-0.97553	0.626657	-1.5892	-0.390339	-1.20842	-0.343196	0.735711	0.169047	-2.60231	0.866143	-0.645387	0.782888	0.364381
PA 34:1	-0.866765	0.356505	-2.2153	-0.29397	-0.880576	-0.0551838	0.855983	0.355179	-1.78611	0.798066	-0.408041	0.647845	0.217437
PE 31:1	-0.87184	0.370376	-2.13061	-0.280531	-0.873589	-0.0910629	0.817848	0.342356	-1.73438	0.783324	-0.529518	0.635412	0.224528
PA 34:0	-1.03952	0.599235	-1.73553	-0.342531	-1.10608	0.0886544	0.828294	0.556568	-2.28901	0.633011	-0.711335	0.484602	0.207776
CerPE 36:1;O2	4.91274	-0.180242	0.420921	-0.205023	-0.321783	-0.410088	-0.198698	-0.292055	-0.42213	-0.0719208	3.52852	0.0773695	-0.0852849
PA 36:4	0.852001	0.695029	-1.77254	-0.237158	-0.971908	-0.714754	0.264205	-0.120244	-1.74985	1.03218	-0.45445	0.771697	0.454065
PA 36:2	1.03821	0.00337688	-2.02583	-0.367193	-0.89409	0.0498582	0.9968	0.451089	-1.41378	0.634973	0.103971	0.296457	0.0597743
PE O-34:2	-0.067085	-0.261078	-0.65522	0.435177	1.58587	0.678477	-0.534514	-0.0771788	3.78616	-0.484529	0.0213969	-0.498862	-0.245367
PA 36:1	0.589412	-0.436553	-1.37355	0.449647	1.45524	1.14547	-0.140513	0.373058	3.21594	-0.566867	-0.767482	-0.71815	-0.330898
PA O-38:7	0.203861	0.123219	-0.385222	-0.349073	-0.750072	-0.278465	0.42079	0.0246962	-1.20397	0.395893	3.47727	0.350092	0.115245
PA O-38:2	-1.11466	-0.23821	-1.53734	0.159219	-0.397117	-0.834262	-0.36259	-0.422662	-0.791668	0.970441	-2.06234	0.952911	0.863277
PA O-38:1	-0.753462	-0.332037	-1.33555	-0.00697506	-0.921955	-0.878758	-0.12357	-0.278962	-1.9143	0.907447	-1.65518	1.17178	0.857237
PE 34:1	0.57331	0.334613	-2.07641	-0.242646	-0.588552	0.157674	0.79271	0.240447	-1.13921	0.678907	-0.566853	0.196612	0.13411
PE 34:0	-1.15597	0.6949	-1.69799	-0.305981	-1.12817	-0.233605	0.732521	0.210616	-2.77025	0.797393	-0.530742	0.774025	0.368791
PA 38:6	-0.529134	0.28075	-1.75164	-0.519642	-0.923258	0.41891	1.29048	0.622845	-1.82429	0.385694	3.27876	0.391443	-0.184824
PA 38:5	0.821185	0.480842	-1.76023	-0.204782	-1.01066	-0.588133	0.39509	0.00209848	-1.72794	0.981825	0.836747	0.557398	0.464677
PE O-36:5	3.88918	0.350184	-0.580883	-0.367483	-0.832778	-0.909506	-0.0729902	-0.489518	-1.16381	0.742074	2.71263	0.631033	0.187431
PA 38:4	2.45878	0.509079	-2.02409	0.020956	-0.393745	-0.311065	-0.176523	-0.0642709	-0.667815	0.733744	-0.448182	0.295896	0.56222
PE O-36:3	-0.578038	-0.478843	-0.706577	0.538407	1.83565	0.951244	-0.396499	0.0649999	3.98626	-0.636448	-0.569249	-0.746776	-0.316293
CerP 42:2;O2	3.8686	-0.337398	-0.477522	0.31939	0.689648	0.835614	-0.283825	0.219096	1.17276	-0.586999	-0.174463	-0.694185	-0.23631
PE O-36:2	-0.563753	-0.446391	-0.649097	0.415382	1.75324	0.922502	-0.366953	0.0798987	4.23843	-0.617231	-0.650307	-0.71163	-0.356423
PE O-36:5;O	2.20837	0.252785	-1.41333	-0.46033	-0.920562	-0.599099	0.29001	-0.176029	-1.3917	0.819272	0.833131	0.813121	0.258257
PE 36:2	3.13557	-0.407786	-1.49763	-0.363146	-0.256196	0.699977	0.930634	0.425699	-0.111633	0.0480932	0.659216	-0.247483	-0.362891
PA O-40:1	0.670229	-0.404878	-0.547467	-0.35359	-0.650729	0.973965	0.627532	1.0936	-1.29415	-0.445169	-1.0036	0.213902	-0.551492
PE 36:1	-1.08476	0.271934	-2.65764	-0.0445073	-0.283561	0.402686	0.735034	0.479484	-1.04918	0.545706	-0.818251	0.47191	0.107859
PA 40:7	-0.526877	0.240387	-1.71451	-0.450676	-0.999834	0.229743	1.17713	0.548857	-1.81198	0.523656	0.382628	0.399433	-0.0764403
PE O-38:7	-0.720877	0.274009	-1.83087	-0.420907	-1.16086	-0.352078	0.863684	0.181564	-2.0485	0.957311	2.36812	0.748043	0.272955
PE 36:0	-1.38668	0.612938	-2.02666	-0.120164	-0.714591	0.523234	0.758672	0.751791	-2.01708	0.386344	-1.4816	0.298068	0.128274
PA 40:6	-0.794711	-0.0683199	-1.68253	-0.516171	-1.28587	-0.492477	0.861256	0.255332	-2.0997	0.979135	-1.79123	0.950399	0.226927
PE 37:6	-0.856391	-0.0681465	-1.64405	-0.501323	-1.24047	-0.486662	0.83957	0.254906	-2.20584	0.966482	-1.8342	0.938505	0.232681
PE O-38:5	0.44643	0.38437	-2.0234	-0.0151212	-0.399307	-0.730737	-0.215409	-0.299308	-0.364	0.905253	1.037	1.05145	0.478597
PE O-38:3	-0.507713	-0.410256	-0.52403	0.388274	1.69416	0.611759	-0.39738	-0.0573662	4.70726	-0.561394	-0.55609	-0.612232	-0.327837
PE O-38:2	-0.501172	-0.417748	-0.491834	0.348484	1.64359	0.650081	-0.367565	-0.00645294	4.69648	-0.575977	-0.57366	-0.626738	-0.353477
PS 34:1	1.08938	-0.369652	-0.275611	-0.582329	-0.857256	-0.354074	0.595987	0.0169303	-0.991854	0.292617	1.91487	0.647712	-0.0928617
PE O-38:7;O	-0.717696	0.00101432	-1.68259	-0.587165	-1.14656	-0.0240519	1.23475	0.414108	-2.06566	0.781833	0.562998	0.662189	-0.103136
PE O-38:6;O	2.2205	-0.120235	-1.64626	-0.489602	-0.819529	-0.126558	0.934559	0.239177	-1.11742	0.372374	1.58063	0.62911	-0.119013
PE O-38:5;O	0.574308	0.478954	-1.8458	-0.123244	-0.918373	-0.839947	-0.0327082	-0.240408	-1.60019	1.09894	-0.6468	0.863715	0.756744
PE 38:2	1.31086	0.154899	-2.17875	0.310306	0.636419	0.651924	-0.0423058	0.247558	1.33754	0.223158	1.94841	-0.436816	0.081811
PE O-40:8	-0.947318	0.230573	-2.09964	-0.351529	-0.773392	-0.0586872	0.855332	0.315586	-1.30697	0.711159	-0.931647	0.780817	0.068167
DGCC 36:5	-0.99855	0.00828708	-2.02774	0.558557	1.36417	1.14751	-0.255878	0.443069	2.1983	-0.28661	-0.167433	-0.455513	-0.0332772
PE O-40:7	-0.707178	0.0721382	-1.80859	-0.615305	-1.20923	-0.0533709	0.971206	0.598041	-1.8346	0.605025	-1.58032	0.890646	0.0553692
MGDG 36:5	-0.674528	0.0708095	-1.76244	-0.611955	-1.20294	-0.0595694	0.976378	0.604639	-1.80381	0.589406	-1.53649	0.872191	0.0317503
PS 35:0	-1.03599	0.0644667	-2.44323	0.0877168	0.171665	0.493954	0.346176	0.584948	0.802892	0.155154	-0.631475	0.290106	0.0881124
PE O-40:5	-0.678761	0.421119	-2.05873	0.461912	0.290145	-0.136069	-0.580695	-0.0387406	1.00222	0.32413	1.09784	0.360751	0.768269
PS 36:2	3.21415	-0.587886	-0.520619	-0.510095	-0.627233	0.161944	0.9628	0.339378	-0.534437	-0.071924	0.208029	-0.0550282	-0.33531
PS 36:1	1.45527	-0.635428	0.0688493	0.619783	1.51041	1.15421	-0.668088	0.0190871	2.96459	-0.770296	-0.628197	-0.747812	-0.582418
PE O-40:7;O	-0.913026	0.00717038	-1.73334	-0.535478	-1.05564	0.264277	1.25638	0.72944	-2.02823	0.481973	-1.59354	0.653068	-0.251171
PE 40:5	-0.598149	0.104875	-1.96636	-0.393461	-1.06183	0.0548781	1.05961	0.575905	-1.99465	0.646892	-0.779855	0.653645	-0.0144263
PE 40:4	0.360099	0.54372	-2.0717	0.201851	-0.649137	-0.67339	-0.171489	-0.119022	-1.49681	0.888308	0.757649	0.732952	0.805848
HexCer 40:1;O3	0.483735	-0.542487	-0.434473	0.448571	1.85266	1.01467	-0.460188	0.0321382	3.75748	-0.729993	-0.628692	-0.79269	-0.404347
PS 38:6	0.888415	-0.0209868	-0.263333	-0.399307	-0.619847	-0.390983	0.112567	-0.143564	-0.789928	0.355258	10.6482	0.578402	0.0905323
PE 40:6;O	-0.768386	-0.4166	-0.681231	0.59664	1.95669	0.954698	-0.396727	0.114712	3.43355	-0.632705	-1.08427	-0.764653	-0.363692
HexCer 42:2;O2	-0.522306	-0.46077	-0.371559	0.399207	1.61936	0.809153	-0.390255	0.0531157	4.24901	-0.638217	-0.62359	-0.664739	-0.385754
PI 32:0	1.04858	-0.246466	-0.406377	-0.264843	-0.1182	0.634491	0.350208	0.377861	0.173413	-0.233865	27.3972	-0.198541	-0.289906
PS 38:4	2.60342	-0.530032	-0.687894	0.377515	1.32603	1.02355	-0.3255	0.193722	2.58515	-0.687896	4.45516	-0.795617	-0.354308
PE O-42:2	-0.705791	-0.545968	-0.496976	0.579172	1.7922	1.37856	-0.392899	0.212893	2.80852	-0.763849	-0.880223	-0.87894	-0.327025
PE 42:6	-1.05887	0.190015	-2.0206	-0.0416416	-0.507049	0.921803	0.783911	0.788116	-1.50662	0.238444	-0.82388	0.0905305	-0.0296221
PG 40:6	-0.382624	-0.331002	-0.473698	0.50315	1.47331	0.502639	-0.387708	-0.000674281	4.35111	-0.554511	-0.465949	-0.615703	-0.287185
PS 39:5	-0.809872	-0.420755	-0.734499	0.78574	1.86943	1.03473	-0.442217	0.206791	2.78005	-0.663394	-1.17769	-0.875519	-0.217996
PG 40:5	-0.727178	-0.363387	-0.655623	0.743213	1.75596	0.920754	-0.472519	0.134763	2.75472	-0.605047	-0.851556	-0.774855	-0.208563
HexCer 42:2;O3	-0.583114	-0.493953	-0.449619	0.438357	1.87678	1.04073	-0.418743	0.0266398	3.74139	-0.681998	-0.708509	-0.738882	-0.366099
PS 39:3	1.66077	-0.103664	-0.292981	0.00411389	-0.131572	-0.308533	-0.166919	-0.17882	-0.174481	0.142702	1.76592	0.218685	0.153959
HexCer 42:1;O3	-0.59562	-0.49114	-0.441599	0.416831	1.90911	1.01457	-0.428357	0.0399906	3.79437	-0.673166	-0.730363	-0.728203	-0.394405
PS 40:6	-0.652179	-0.134848	-1.50315	-0.603837	-1.29739	-0.581892	0.847895	0.192267	-2.01596	0.987138	-1.656	1.02896	0.170842
SHexCer 38:1;O2	-0.647267	-0.40369	-0.522657	0.550557	1.64525	0.892094	-0.373364	0.191653	3.6676	-0.683473	-0.785612	-0.797571	-0.286333
PI 34:1	-0.562236	-0.180126	-1.60078	-0.608999	-1.24865	-0.387764	0.946731	0.316729	-1.88609	0.89611	-1.06083	0.926209	0.0741139
PI 34:0	0.15691	-0.253981	-0.578576	0.0408025	0.226458	0.528893	-0.0214959	0.237037	0.295095	-0.155388	30.9818	-0.15006	-0.0811131
PS 41:5	-0.851249	-0.55101	-0.747748	0.839637	1.8236	1.06668	-0.428854	0.229906	2.91441	-0.708925	-1.03046	-0.913546	-0.164306
PI 36:4	0.105955	0.660137	-1.68405	-0.627861	-1.33469	-0.409283	0.959662	0.290295	-2.0158	1.00394	-0.96619	0.62491	0.0960132
SHexCer 40:1;O2	-0.649911	-0.503484	-0.562449	0.528148	1.95776	0.885389	-0.446956	0.0359353	3.9445	-0.648988	-0.739806	-0.719256	-0.36945
PS 43:6	-0.855504	-0.56038	-0.770985	0.928371	1.87879	1.13335	-0.44445	0.207946	2.50938	-0.736664	-1.02772	-0.900855	-0.153806
SHexCer 40:1;O3	-0.800393	-0.573364	-0.703132	0.795569	1.92547	1.17724	-0.469455	0.195444	3.04434	-0.741591	-0.930459	-0.879235	-0.253415
PI 38:6	0.111411	0.16113	-1.00641	-0.621089	-0.843651	0.735565	1.4604	0.73694	-1.23988	0.0016427	4.98434	-0.0998348	-0.441371
PI 38:5	-0.0876682	0.28586	-1.66912	-0.193161	-1.10403	-0.473175	0.670997	0.124744	-1.70853	1.17108	-0.617814	0.0388196	0.548644
PI 38:4	1.03526	1.25299	-1.73573	-0.408106	-1.29488	-0.59821	0.541614	0.116537	-1.91739	1.05021	-1.12117	0.493018	0.336764
SHexCer 42:2;O2	-0.680838	-0.523961	-0.624092	0.537085	1.78566	1.08106	-0.41524	0.153164	3.94363	-0.692384	-0.761826	-0.772865	-0.356627
PI O-39:1	-0.635596	-0.513186	-0.5715	0.474553	1.90908	1.02349	-0.435397	0.078619	3.90837	-0.661767	-0.737209	-0.718256	-0.403783
PI 38:0	-0.949713	-0.614915	-0.854348	0.842618	1.4377	1.57962	-0.355149	0.5111	1.98926	-0.783112	-1.08681	-1.02059	-0.0680306
SHexCer 42:2;O3	-0.810237	-0.579927	-0.737923	0.766091	1.82046	1.37688	-0.454254	0.242848	2.87786	-0.756773	-0.900134	-0.889456	-0.251788
SHexCer 42:1;O3	-0.802786	-0.587264	-0.720579	0.739908	1.85962	1.34111	-0.448655	0.27025	2.90008	-0.757675	-0.942382	-0.879716	-0.292491
PI 40:6	0.877754	0.242516	-0.673418	-0.571387	-0.617728	0.498098	1.17718	0.662286	-0.682846	-0.232572	15.4302	-0.0448202	-0.512846
NeuAcHex2Cer 36:1;O2	0.601286	3.03361	-0.626799	-0.340974	-0.782783	-0.820144	0.013251	-0.348202	-1.22311	0.437735	0.576356	0.787357	0.0544671
NeuAcHex2Cer 38:1;O2	0.837589	2.85887	-0.353442	-0.295035	-0.490161	-0.151865	0.231808	0.0564777	-0.69706	-0.0729127	1.74109	0.276225	-0.339926

## Sheet: Supplementary Table S4
Supplementary Table S4. Ranked top 10 multiomic analytes from each cluster of the K-Means analysis of the Cerebral Cortex (k=13)
	Cluster
Ranking	1	2	3	4	5	6	7	8	9	10	11	12	13
1	CerPE 36:1;O2	NeuAcHex2Cer 36:1;O2	CerP 34:1;O2	PS 43:6	SHexCer 40:1;O2	PI 38:0	PI 38:6	PA O-40:1	PE O-38:3	PI 38:5	PI 34:0	PA O-38:1	PA O-38:2
2	CerP 34:1;O2	NeuAcHex2Cer 38:1;O2	CerPE 36:1;O2	PI 38:0	PE 40:6;O	PE O-42:2	PA 38:6	PE 42:6	PE O-38:2	PE O-38:5;O	PI 32:0	CerP 36:1;O2	PA O-38:1
3	FA 18:2	LPI 18:0	PS 36:1	PS 41:5	SHexCer 40:1;O3	SHexCer 42:2;O3	FA 22:6	PE 36:0	FA 20:1	PI 38:4	PI 40:6	PE O-38:5	CerP 36:1;O2
4	PE O-36:5	CTSD (T8)	FA 22:6;O3	SHexCer 40:1;O3	HexCer 42:1;O3	SHexCer 42:1;O3	PE O-40:7;O	PI 38:6	PG 40:6	PA 36:4	PS 38:6	PS 40:6	FA 22:4
5	CerP 42:2;O2	PI 38:4	PS 38:6	MBP (T7)	PI O-39:1	SHexCer 40:1;O3	PE O-38:7;O	PE O-40:7;O	HexCer 42:2;O2	PI 36:4	FA 22:6;O3	PA O-38:2	PE 40:4
6	PS 36:2	LPE O-18:1;O	PS 34:1	PS 39:5	MBP (T7)	PS 36:1	PI 40:6	FA 18:1	PE O-36:2	FA 20:4	PI 38:6	PA 40:6	PE O-40:5
7	PE 36:2	PG 21:1;O	PS 39:3	SHexCer 42:2;O3	PS 43:6	DGCC 36:5	PA 40:7	PI 40:6	PE O-36:3	PS 40:6	PS 38:4	PE 37:6	PE O-38:5;O
8	FA 22:6;O3	LPA 16:0	FA 18:2	PG 40:5	HexCer 42:2;O3	PA 36:1	FA 16:0	FA 22:6	SHexCer 40:1;O2	PA 38:5	LPE O-16:1	PI 34:1	SNCA (T2)
9	PS 38:4	PA 36:4	NeuAcHex2Cer 38:1;O2	SHexCer 42:1;O3	PS 39:5	PS 43:6	FA 18:0	PA 38:6	SHexCer 42:2;O2	PA 40:6	CerPE 36:1;O2	PE O-40:7	PA 38:4
10	PA 38:4	PE 34:0	HexCer 42:2;O2	PS 36:1	SHexCer 42:1;O3	SHexCer 42:2;O2	PE 40:5	FA 18:0	PI O-39:1	PA O-38:2	PA O-38:7	MGDG 36:5	Tau/MAPT (T10)

## Sheet: Supplementary Table S5
Supplementary Table S5. Pixel-by-Pixel Pearson's correlation from co-registered multiomic image layers between transcript [T], protein [P] and lipid (sum composition format) analytes for triplicate runs of the combined lipid and MALDI-ISH/IHC multiomic approach
		Pearson's R Value								% CV
Analyte1	Analyte 2	AD Average	WT Average	WT Rep1	WT Rep2	WT Rep3	AD Rep1	AD Rep2	AD Rep3	WT	AD
[T]MBP	[P]NF-L	0.675896	0.632734	0.735979	0.681325	0.480899	0.734957	0.705963	0.586768	0.212257	0.116197
[T]MBP	SHexCer 40:1;O3	0.809531	0.798955	0.82247	0.805332	0.769062	0.831994	0.821161	0.775438	0.0341311	0.0370815
[T]MBP	PE O-38:3	0.641681	0.63046	0.634881	0.643716	0.612784	0.66723	0.631757	0.626056	0.0252716	0.034766
